# Supplementary material for: Fabrication of r-GO/GO/α-Fe2O3/Fe2TiO5 Nanocomposite Using Natural Ilmenite and Graphite for Efficient Photocatalysis in Visible Light
Source: Materials (Basel). 2022 Dec 23;16(1):139. doi: 10.3390/ma16010139 (PMC9821193; doi:10.3390/ma16010139)
Supplement: Supplementary file 1 [file materials-16-00139-s001.zip]

Archive with 1 entries (1 files):
- materials-2091184-supplementary.pdf
